# Supplementary material for: Modeling Obesity-Associated Ovarian Dysfunction in Drosophila
Source: Nutrients. 2022 Dec 16;14(24):5365. doi: 10.3390/nu14245365 (PMC9783805; doi:10.3390/nu14245365)
Supplement: Supplementary file 1 [file nutrients-14-05365-s001.zip]

Archive with 2 entries (2 files):
- nutrients-2079703-SI.pdf
- Table S5.xlsx
