# Supplementary material for: Modeling Obesity-Associated Ovarian Dysfunction in Drosophila
Source: Nutrients. 2022 Dec 16;14(24):5365. doi: 10.3390/nu14245365 (PMC9783805; doi:10.3390/nu14245365)
Supplement: Supplementary file 1 [file nutrients-14-05365-s001.zip › Table S5.xlsx]

## Sheet: DEG
Symbol_Fly	FLYBASE	log2FoldChange	pvalue	padj	change
Act57B	FBgn0000044	0.700348	1.53855e-05	0.00266087	UP
Act87E	FBgn0000046	0.779367	0.00978058	0.384131	UP
eEF1alpha2	FBgn0000557	0.885163	0.00406241	0.200932	UP
Ca-alpha1D	FBgn0001991	1.47105	0.00783921	0.327453	UP
E(spl)m3-HLH	FBgn0002609	0.986334	0.00483451	0.230235	UP
E(spl)mbeta-HLH	FBgn0002733	0.977076	0.000710359	0.0625243	UP
Mlc1	FBgn0002772	1.10104	1.64223e-05	0.00275826	UP
Mlc2	FBgn0002773	1.10672	3.87545e-09	2.54694e-06	UP
Mp20	FBgn0002789	0.583886	0.00209331	0.1266	UP
Ppn	FBgn0003137	1.47339	0.00275588	0.15093	UP
Prm	FBgn0003149	0.868826	0.00057424	0.0519345	UP
Shaw	FBgn0003386	1.04233	0.0139179	0.4773	UP
Uro	FBgn0003961	4.50735	4.56385e-06	0.000999787	UP
Tm2	FBgn0004117	0.988273	7.70297e-06	0.00154971	UP
up	FBgn0004169	1.2275	1.65081e-05	0.00275826	UP
bt	FBgn0005666	1.09432	2.81417e-05	0.0043347	UP
Rbp9	FBgn0010263	0.727188	0.00038202	0.0380399	UP
TpnC73F	FBgn0010424	1.21415	0.000163986	0.0190185	UP
tutl	FBgn0010473	1.63752	0.00930136	0.371226	UP
l(2)01289	FBgn0010482	0.91997	0.0014882	0.0978044	UP
Obp19d	FBgn0011280	2.32395	0.0241314	0.636062	UP
Pxn	FBgn0011828	1.60295	0.00121516	0.0861804	UP
Ptth	FBgn0013323	1.66128	0.00257253	0.145508	UP
Mlp84B	FBgn0014863	0.714113	0.0320576	0.729848	UP
NetB	FBgn0015774	1.04052	0.00273333	0.150531	UP
NaPi-T	FBgn0016684	1.88795	0.00530204	0.241979	UP
Ptx1	FBgn0020912	3.03596	0.0459351	0.869255	UP
D2hgdh	FBgn0023507	0.743554	0.0145264	0.490414	UP
CG2680	FBgn0024995	2.30025	0.00445618	0.216399	UP
Cyp6g1	FBgn0025454	1.26417	0.0293406	0.695288	UP
bab2	FBgn0025525	1.77517	0.0248543	0.647701	UP
CG13920	FBgn0025712	1.12616	0.00861285	0.349405	UP
Mipp1	FBgn0026061	0.799275	0.0142444	0.484212	UP
clumsy	FBgn0026255	0.934838	0.0163157	0.522079	UP
Ugt35B1	FBgn0026314	3.60644	0.00190738	0.119006	UP
CG4928	FBgn0027556	1.9322	0.0324182	0.733743	UP
Tps1	FBgn0027560	1.9091	0.00152408	0.0994992	UP
CG6191	FBgn0027581	0.728371	0.0079915	0.331696	UP
CG14785	FBgn0027795	1.22005	0.027429	0.676892	UP
alpha-Est4aPsi	FBgn0027934	2.53755	0.040356	0.821963	UP
bdl	FBgn0028482	1.40388	0.000180237	0.0204227	UP
CG14053	FBgn0029603	0.530268	0.043099	0.858323	UP
fiz	FBgn0030594	1.86143	0.0266803	0.667549	UP
CG6867	FBgn0030887	1.64599	0.0377246	0.796335	UP
CG7378	FBgn0030976	0.711775	0.00353015	0.180312	UP
Obp18a	FBgn0030985	3.48165	0.0307874	0.711057	UP
CG8028	FBgn0031010	2.12746	0.0286492	0.691161	UP
CG14212	FBgn0031045	1.50983	0.0205308	0.586645	UP
Nep3	FBgn0031081	1.09198	0.0397176	0.81463	UP
CG15406	FBgn0031517	2.09066	0.0109317	0.412892	UP
CG15408	FBgn0031523	3.00118	0.0138218	0.4773	UP
CG18304	FBgn0031869	1.50374	0.00342758	0.176906	UP
CG5177	FBgn0031908	0.728454	0.0139617	0.4773	UP
CG13124	FBgn0032156	0.758716	1.29092e-05	0.00231381	UP
Oatp33Eb	FBgn0032435	2.94373	0.00720496	0.307474	UP
Trpgamma	FBgn0032593	1.0056	0.0023738	0.137502	UP
CG7882	FBgn0033047	2.98864	0.0224282	0.610764	UP
Tsp42Eg	FBgn0033128	0.765785	0.00100765	0.0775813	UP
CG11125	FBgn0033174	0.530913	0.000159924	0.0187682	UP
PPO2	FBgn0033367	3.14935	0.0134463	0.470049	UP
CG8800	FBgn0033408	0.91462	0.0213607	0.599926	UP
Sobp	FBgn0033654	1.00618	0.0288232	0.691161	UP
Cyp6g2	FBgn0033696	4.40487	0.0436009	0.861594	UP
CG8547	FBgn0033919	0.62416	0.00644596	0.278703	UP
Asph	FBgn0034075	0.836941	0.00311391	0.165037	UP
List	FBgn0034381	3.81641	0.0138827	0.4773	UP
CG9416	FBgn0034438	0.861252	0.0356489	0.772366	UP
Oatp58Dc	FBgn0034716	2.25834	0.0354993	0.772366	UP
CG13506	FBgn0034723	0.531177	0.0180425	0.55066	UP
Art7	FBgn0034817	0.507695	0.0387585	0.805491	UP
CG5597	FBgn0034920	1.11625	8.9901e-05	0.0113621	UP
CG1139	FBgn0035300	4.68676	0.0249015	0.647701	UP
Oseg2	FBgn0035317	3.11148	0.0185468	0.556641	UP
CG8641	FBgn0035733	2.65886	0.0325886	0.733743	UP
CG8563	FBgn0035777	1.31236	0.0286043	0.691161	UP
Zasp66	FBgn0035917	1.09735	1.17366e-05	0.00214258	UP
CG13309	FBgn0035933	2.41922	0.0126788	0.453919	UP
PGRP-LC	FBgn0035976	0.930567	0.000441505	0.0418496	UP
CG17032	FBgn0036547	1.23502	0.0196143	0.573761	UP
CG14079	FBgn0036849	2.05332	0.0173525	0.54478	UP
Syn1	FBgn0037130	0.828912	0.0206717	0.587268	UP
CG14655	FBgn0037275	1.97373	0.0159196	0.517937	UP
Neurochondrin	FBgn0037447	0.696206	0.0130898	0.460855	UP
CG15186	FBgn0037448	1.60118	0.017437	0.545601	UP
CG9626	FBgn0037565	0.897312	0.00215319	0.128643	UP
eloF	FBgn0037762	4.38193	0.0416977	0.842328	UP
Mf	FBgn0038294	1.00641	4.39784e-06	0.000985316	UP
CG17751	FBgn0038717	2.07049	0.0358573	0.775179	UP
CG17752	FBgn0038718	3.10345	0.00205587	0.125103	UP
CG16727	FBgn0038719	3.13179	0.0116523	0.430218	UP
CG4733	FBgn0038744	0.601378	0.0402557	0.821617	UP
CG5023	FBgn0038774	0.973349	0.00227114	0.133267	UP
Ktl	FBgn0038839	0.814034	0.00203215	0.125103	UP
CG5697	FBgn0038846	3.19185	0.0233943	0.621329	UP
CG7084	FBgn0038938	2.30333	0.00101521	0.0775813	UP
Nrx-1	FBgn0038975	1.4348	0.0304406	0.707745	UP
CG16710	FBgn0039101	0.772446	0.0333814	0.746198	UP
sosie	FBgn0039232	1.02125	0.0326009	0.733743	UP
CG11878	FBgn0039310	2.24707	0.0381154	0.799451	UP
CG10560	FBgn0039325	4.03093	0.0221488	0.608197	UP
Cyp6a18	FBgn0039519	2.82332	0.0264951	0.666711	UP
CG5612	FBgn0039529	0.990275	3.17494e-09	2.23561e-06	UP
Obp99a	FBgn0039678	0.837231	0.0127816	0.454876	UP
CG15529	FBgn0039748	0.981302	0.0054111	0.244691	UP
CG15531	FBgn0039755	2.92324	0.0244847	0.641942	UP
CG9702	FBgn0039787	2.76767	0.00245043	0.140444	UP
CG15547	FBgn0039809	1.09322	0.0374703	0.792667	UP
Smvt	FBgn0039873	1.89991	0.0252657	0.655445	UP
CG1674	FBgn0039897	1.11448	0.000624512	0.0559676	UP
Kif3C	FBgn0039925	1.7246	0.0404952	0.823096	UP
CG11155	FBgn0039927	0.802142	0.00124192	0.0870929	UP
meso18E	FBgn0040089	0.767599	0.043339	0.861363	UP
CG3699	FBgn0040349	3.87669	0.0106186	0.411582	UP
CG30016	FBgn0050016	1.24704	0.0471241	0.879462	UP
RIC-3	FBgn0050296	1.02072	0.0106883	0.411582	UP
CG31106	FBgn0051106	3.48495	0.000224387	0.0243078	UP
Nlg1	FBgn0051146	1.18341	0.00516855	0.239209	UP
GluRIIE	FBgn0051201	1.00038	0.0372946	0.790647	UP
sals	FBgn0051374	1.38334	0.00528124	0.241979	UP
NKCC	FBgn0051547	0.972008	0.0108373	0.412892	UP
nolo	FBgn0051619	0.746099	0.00535411	0.243229	UP
CG31663	FBgn0051663	3.27405	0.00129372	0.0885662	UP
CG31690	FBgn0051690	1.66187	0.00679306	0.291157	UP
lncRNA:CR31781	FBgn0051781	1.19225	7.34052e-08	2.49527e-05	UP
CG32023	FBgn0052023	3.11249	0.00519746	0.239423	UP
zormin	FBgn0052311	1.14202	0.0302461	0.706554	UP
CG32354	FBgn0052354	1.18512	0.02023	0.57973	UP
DIP-alpha	FBgn0052791	0.902722	0.00165999	0.105575	UP
CG33470	FBgn0053470	2.65911	0.00281906	0.153537	UP
CG33475	FBgn0053475	1.65992	0.0135082	0.470544	UP
CR33498	FBgn0053498	5.34056	0.00737572	0.313048	UP
Unc-89	FBgn0053519	1.4022	0.0167306	0.530323	UP
His1:CG33801	FBgn0053801	2.13615	0.0206412	0.587268	UP
CG34043	FBgn0054043	2.37734	0.0289235	0.691161	UP
GstE10	FBgn0063499	3.03456	0.0414686	0.841148	UP
CG40498	FBgn0069969	0.682026	0.0216736	0.604941	UP
snoRNA:Psi28S-2444	FBgn0082987	3.84692	0.0327612	0.735673	UP
snRNA:U11	FBgn0083987	0.892999	0.00766367	0.321483	UP
CG34284	FBgn0085313	2.60707	0.0134397	0.470049	UP
CG34330	FBgn0085359	1.29765	0.0119568	0.43856	UP
CG34396	FBgn0085425	0.892086	0.0301995	0.706554	UP
Rgk3	FBgn0085426	1.13596	0.0307995	0.711057	UP
sls	FBgn0086906	1.20796	0.0025143	0.143271	UP
CG33521	FBgn0250819	0.595949	0.0124511	0.447968	UP
RhoGAP102A	FBgn0259216	1.03284	0.0139927	0.4773	UP
Pkcdelta	FBgn0259680	0.798349	0.0259257	0.657252	UP
CG42390	FBgn0259736	0.683501	0.0200884	0.579041	UP
CG42450	FBgn0259927	1.81702	0.000157177	0.0186681	UP
OtopLa	FBgn0259994	1.56676	7.18541e-08	2.49527e-05	UP
Pdfr	FBgn0260753	0.867498	0.0253731	0.656503	UP
stj	FBgn0261041	1.88264	0.00953223	0.377384	UP
Ca-Ma2d	FBgn0261999	0.94842	0.0424687	0.847483	UP
nrm	FBgn0262509	0.890199	0.00199478	0.123676	UP
CG43373	FBgn0263131	2.85259	0.00294609	0.158702	UP
Coop	FBgn0263240	0.568238	0.036987	0.788608	UP
lncRNA:CR43650	FBgn0263659	0.802423	0.0323814	0.733743	UP
esn	FBgn0263934	1.41942	0.0452858	0.865776	UP
asRNA:CR43723	FBgn0263967	1.1118	0.0345198	0.759591	UP
Stacl	FBgn0263980	1.36153	2.72899e-05	0.00427199	UP
bru3	FBgn0264001	1.01349	0.000810694	0.0676049	UP
Ca-alpha1T	FBgn0264386	1.48786	0.0210341	0.592439	UP
CG43897	FBgn0264489	1.00422	1.09494e-05	0.00203658	UP
Mhc	FBgn0264695	1.13096	0.0110588	0.416099	UP
CG44085	FBgn0264894	1.06613	0.0166328	0.528922	UP
CG44245	FBgn0265180	0.898261	0.00369267	0.185726	UP
Vha68-1	FBgn0265262	0.898446	0.0128651	0.456203	UP
lncRNA:CR44292	FBgn0265338	2.0699	0.02317	0.62068	UP
tn	FBgn0265356	0.790843	0.0447937	0.865776	UP
asRNA:CR44367	FBgn0265498	1.71124	0.0473958	0.881561	UP
CG44476	FBgn0265669	0.569972	0.0378852	0.798018	UP
CG45076	FBgn0266446	0.96212	3.94379e-06	0.000925664	UP
CG45078	FBgn0266448	1.20479	3.31379e-05	0.0049496	UP
ap	FBgn0267978	1.2646	0.034597	0.759594	UP
wupA	FBgn0283471	0.945427	5.18464e-06	0.00111109	UP
Alp2	FBgn0283480	3.69107	3.71124e-05	0.00527184	UP
disco-r	FBgn0285879	1.30667	0.0484178	0.888831	UP
lncRNA:CR46488	FBgn0287619	1.44918	0.00323808	0.169793	UP
bib	FBgn0000180	-0.961681	0.0231477	0.62068	DOWN
Cat	FBgn0000261	-0.647182	0.0177107	0.545601	DOWN
Cp15	FBgn0000355	-3.51202	2.26841e-17	7.45401e-14	DOWN
Cp16	FBgn0000356	-4.10622	3.56857e-07	0.000106603	DOWN
Cp18	FBgn0000357	-4.65254	1.71989e-17	7.45401e-14	DOWN
Cp19	FBgn0000358	-3.26955	4.57658e-13	7.51933e-10	DOWN
Cp36	FBgn0000359	-2.6406	2.27528e-07	7.47656e-05	DOWN
Cp38	FBgn0000360	-2.60259	8.54753e-07	0.000227734	DOWN
2001-12-01	FBgn0000427	-1.41819	0.00739909	0.313048	DOWN
Dip-B	FBgn0000454	-0.602261	0.0121978	0.443522	DOWN
Pka-C3	FBgn0000489	-1.31574	0.00260474	0.145508	DOWN
bnb	FBgn0001090	-2.62804	6.97602e-05	0.00929319	DOWN
Hsp23	FBgn0001224	-1.4885	0.0106286	0.411582	DOWN
ImpL2	FBgn0001257	-0.801227	0.0256065	0.657252	DOWN
Men	FBgn0002719	-0.864814	1.97489e-12	2.61077e-09	DOWN
ndl	FBgn0002926	-1.4892	0.00632853	0.274831	DOWN
pwn	FBgn0003174	-2.23313	0.00121299	0.0861804	DOWN
rux	FBgn0003302	-0.52543	0.0127086	0.453919	DOWN
sm	FBgn0003435	-0.922513	0.0499395	0.903309	DOWN
spo	FBgn0003486	-1.62706	0.010924	0.412892	DOWN
srp	FBgn0003507	-0.930452	0.0470307	0.879462	DOWN
Vm26Aa	FBgn0003979	-1.65477	0.000185122	0.0207379	DOWN
Vm26Ab	FBgn0003980	-1.86633	0.000381732	0.0380399	DOWN
Vm34Ca	FBgn0003983	-1.62185	0.00238516	0.137502	DOWN
wbl	FBgn0004003	-1.8911	0.000794087	0.0674837	DOWN
Yp1	FBgn0004045	-1.49557	0.00452035	0.218439	DOWN
Yp3	FBgn0004047	-1.18051	0.0195196	0.572692	DOWN
CrebA	FBgn0004396	-0.658817	0.0471381	0.879462	DOWN
tok	FBgn0004885	-1.70953	0.0186673	0.556641	DOWN
Yp2	FBgn0005391	-1.15576	0.0200608	0.579041	DOWN
Hsp70Ba	FBgn0013277	-2.35082	0.0160774	0.521351	DOWN
Hsp70Bc	FBgn0013279	-2.0596	0.0175806	0.545601	DOWN
Tie	FBgn0014073	-1.12612	0.0397481	0.81463	DOWN
Vm32E	FBgn0014076	-1.95644	3.50872e-05	0.00516252	DOWN
Cp7Fa	FBgn0014464	-2.29921	2.99249e-05	0.00453845	DOWN
Cp7Fb	FBgn0014465	-1.78598	0.0219313	0.60575	DOWN
Cp7Fc	FBgn0014466	-1.85848	0.0284492	0.691161	DOWN
Cyp9b2	FBgn0015039	-1.79259	0.000147657	0.0177512	DOWN
alpha-Est9	FBgn0015577	-1.03623	0.0491035	0.895311	DOWN
Drip	FBgn0015872	-1.25694	0.0362892	0.782798	DOWN
Acer	FBgn0016122	-0.842518	5.52004e-08	2.17666e-05	DOWN
Reg-2	FBgn0016715	-1.21215	0.000303372	0.0314804	DOWN
Orct	FBgn0019952	-1.10627	0.0183809	0.555825	DOWN
Tsf1	FBgn0022355	-2.21459	0.01555	0.514404	DOWN
Oamb	FBgn0024944	-1.87798	3.83445e-05	0.00532395	DOWN
Mur2B	FBgn0025390	-2.70053	9.93836e-18	7.45401e-14	DOWN
Rhp	FBgn0026374	-0.881398	0.0085956	0.349405	DOWN
Eaat1	FBgn0026439	-2.38461	2.99124e-06	0.000719211	DOWN
fz3	FBgn0027343	-0.787705	0.00131363	0.0893088	DOWN
Nep2	FBgn0027570	-1.11682	0.0148565	0.498027	DOWN
CG2082	FBgn0027608	-1.27271	0.0143789	0.487105	DOWN
CG18507	FBgn0028527	-1.45321	0.000778587	0.0667418	DOWN
Nckx30C	FBgn0028704	-3.5341	0.0442301	0.861699	DOWN
CG15279	FBgn0028886	-1.00171	0.000521601	0.0485089	DOWN
Tsp42Ea	FBgn0029508	-0.595443	0.027578	0.676892	DOWN
CG11381	FBgn0029568	-2.57452	0.00320749	0.169088	DOWN
CG15571	FBgn0029696	-2.33404	1.74502e-08	8.19164e-06	DOWN
CG15570	FBgn0029697	-2.87417	0.0112381	0.421237	DOWN
CG5966	FBgn0029831	-0.790273	4.72962e-07	0.000137131	DOWN
CG3823	FBgn0029863	-2.1338	0.000814204	0.0676049	DOWN
CG3168	FBgn0029896	-1.57731	0.000950165	0.0743391	DOWN
Ir7c	FBgn0029966	-1.75836	6.00789e-08	2.20039e-05	DOWN
PGRP-SA	FBgn0030310	-2.25943	0.0470613	0.879462	DOWN
CG15221	FBgn0030331	-2.18655	7.58611e-05	0.00997118	DOWN
hec	FBgn0030437	-6.04952	3.74345e-05	0.00527184	DOWN
CG15721	FBgn0030438	-2.56625	0.00752375	0.316962	DOWN
CG12716	FBgn0030439	-2.68224	0.0276717	0.676892	DOWN
CG1673	FBgn0030482	-0.857581	0.00937765	0.372762	DOWN
GstT4	FBgn0030484	-0.880925	0.0245908	0.643013	DOWN
CG12177	FBgn0030510	-0.870971	0.000136542	0.0170383	DOWN
sbm	FBgn0030574	-0.84099	0.00501494	0.236542	DOWN
CG15890	FBgn0030576	-1.49607	0.0259354	0.657252	DOWN
CG12398	FBgn0030596	-1.84209	0.0480792	0.887023	DOWN
Rab3-GEF	FBgn0030613	-1.51193	0.0020477	0.125103	DOWN
Cyp4s3	FBgn0030615	-1.87451	0.0014273	0.0944316	DOWN
CG12991	FBgn0030847	-1.17832	0.00169514	0.10712	DOWN
CG7884	FBgn0031001	-2.74457	0.00504707	0.236924	DOWN
Obp19c	FBgn0031111	-1.2998	0.0158051	0.516108	DOWN
CG13692	FBgn0031254	-4.46245	0.0228413	0.615663	DOWN
Rchy1	FBgn0031816	-1.40506	0.00307747	0.163988	DOWN
CG13786	FBgn0031900	-2.11476	0.0090992	0.367019	DOWN
CG7102	FBgn0031961	-0.557642	0.0289345	0.691161	DOWN
Tg	FBgn0031975	-0.972389	0.00037138	0.037743	DOWN
CG18088	FBgn0032082	-4.31234	2.73012e-05	0.00427199	DOWN
Mco1	FBgn0032116	-2.89543	0.000222461	0.0243078	DOWN
CG13113	FBgn0032126	-2.2513	8.75395e-06	0.00172593	DOWN
CG13114	FBgn0032127	-2.76504	0.0119672	0.43856	DOWN
CG13117	FBgn0032140	-1.719	0.0010254	0.077757	DOWN
CG13138	FBgn0032211	-2.2092	0.00174138	0.109341	DOWN
CG17124	FBgn0032297	-1.13317	0.0106845	0.411582	DOWN
CG6508	FBgn0032303	-3.93836	1.9499e-11	1.74746e-08	DOWN
CG17134	FBgn0032304	-5.03788	0.00441911	0.215661	DOWN
CG12517	FBgn0032311	-2.3853	0.000198437	0.0219797	DOWN
CG6766	FBgn0032398	-0.542236	0.00364861	0.184451	DOWN
atilla	FBgn0032422	-1.73149	5.68495e-06	0.00116912	DOWN
CG16956	FBgn0032523	-2.72256	0.00119891	0.0861804	DOWN
Ugt301D1	FBgn0032684	-1.19499	0.0367555	0.787687	DOWN
CG17321	FBgn0032719	-1.63097	0.00163401	0.104802	DOWN
CG13084	FBgn0032788	-2.66733	0.00231105	0.134807	DOWN
CG13083	FBgn0032789	-2.89559	6.02662e-08	2.20039e-05	DOWN
CG9336	FBgn0032897	-0.826916	0.0421937	0.847483	DOWN
CG14401	FBgn0032900	-1.12162	0.00134721	0.0908201	DOWN
Atg18b	FBgn0032935	-0.711846	0.0181035	0.550815	DOWN
CG6675	FBgn0032973	-2.89432	0.0341943	0.759207	DOWN
CG14762	FBgn0033250	-2.35535	0.0258471	0.657252	DOWN
FANCI	FBgn0033354	-0.751689	0.00330237	0.172247	DOWN
Cyp4p3	FBgn0033397	-2.86145	0.00047891	0.0449628	DOWN
CG1698	FBgn0033443	-3.4699	8.3655e-10	6.34362e-07	DOWN
CG1648	FBgn0033446	-0.677703	0.0030179	0.161687	DOWN
hebe	FBgn0033448	-2.27707	7.19962e-09	4.43587e-06	DOWN
Smyd4-3	FBgn0033633	-1.48591	0.0145999	0.491214	DOWN
CG8854	FBgn0033702	-1.85802	0.0436738	0.861594	DOWN
CG8646	FBgn0033763	-1.64353	0.0202069	0.57973	DOWN
Cpr50Cb	FBgn0033869	-5.80116	0.000261183	0.0276854	DOWN
St4	FBgn0033887	-1.09677	0.00610238	0.266182	DOWN
CG18568	FBgn0033888	-1.13525	0.0366415	0.786954	DOWN
Cyp4aa1	FBgn0034053	-2.26373	0.000270631	0.0283817	DOWN
DAT	FBgn0034136	-2.88278	0.0091215	0.367019	DOWN
CG8303	FBgn0034143	-1.04802	0.0366031	0.786954	DOWN
CG6484	FBgn0034247	-1.51781	0.0120241	0.439012	DOWN
CG15120	FBgn0034454	-1.55915	0.0178596	0.547451	DOWN
Ir56b	FBgn0034456	-3.54614	0.00415775	0.203916	DOWN
CG9864	FBgn0034490	-2.20727	1.48947e-08	7.48066e-06	DOWN
CG9394	FBgn0034588	-0.965626	0.0187467	0.556641	DOWN
nahoda	FBgn0034797	-1.10867	0.0301626	0.706554	DOWN
CG9815	FBgn0034861	-1.10831	0.00135429	0.0908201	DOWN
CG13893	FBgn0035146	-1.22218	0.0452669	0.865776	DOWN
dsb	FBgn0035290	-1.41273	0.00161917	0.104802	DOWN
yellow-g2	FBgn0035328	-2.87211	0.034923	0.765047	DOWN
slow	FBgn0035539	-1.45244	0.015811	0.516108	DOWN
CG13299	FBgn0035694	-1.65247	6.92526e-07	0.000189637	DOWN
Best2	FBgn0035696	-1.11613	0.0138017	0.4773	DOWN
CG10163	FBgn0035697	-3.77698	0.00125453	0.0870929	DOWN
Acbp6	FBgn0035743	-4.29279	0.0459405	0.869255	DOWN
CG14834	FBgn0035768	-1.66451	0.00125438	0.0870929	DOWN
Slc45-1	FBgn0035968	-1.40917	0.000940911	0.0743391	DOWN
CG7888	FBgn0036116	-1.96337	3.72094e-05	0.00527184	DOWN
CG6928	FBgn0036240	-0.610729	0.000227693	0.0243977	DOWN
CG14118	FBgn0036323	-2.80946	0.00261259	0.145508	DOWN
CG13737	FBgn0036382	-2.64888	9.11397e-07	0.000236436	DOWN
CG9628	FBgn0036433	-1.28711	0.00258383	0.145508	DOWN
CG13045	FBgn0036596	-5.10321	0.00293488	0.158702	DOWN
Cad74A	FBgn0036715	-1.29017	0.0188717	0.558671	DOWN
CG6836	FBgn0036834	-0.991151	0.0228578	0.615663	DOWN
Cyp305a1	FBgn0036910	-1.02884	0.0109024	0.412892	DOWN
CG7365	FBgn0036939	-1.62754	0.0495632	0.899805	DOWN
CG13813	FBgn0036956	-1.42795	0.00218292	0.129634	DOWN
CG14572	FBgn0037128	-2.78569	0.0151533	0.504666	DOWN
slif	FBgn0037203	-1.13372	4.19947e-08	1.72493e-05	DOWN
CG1124	FBgn0037290	-2.09613	0.00510465	0.238491	DOWN
CG1077	FBgn0037405	-3.85398	0.000893485	0.0727026	DOWN
CG3014	FBgn0037519	-1.61468	0.00103525	0.0779046	DOWN
CG18268	FBgn0037520	-2.16713	9.41142e-07	0.000237892	DOWN
CG9427	FBgn0037721	-2.11393	0.0452033	0.865776	DOWN
CG12945	FBgn0037755	-0.527956	0.000402359	0.0392718	DOWN
CG6830	FBgn0037934	-1.74171	0.00592659	0.263846	DOWN
CG6908	FBgn0037936	-2.38274	0.000777004	0.0667418	DOWN
CG4066	FBgn0038011	-2.87594	0.00379544	0.188967	DOWN
Octbeta2R	FBgn0038063	-1.43694	1.06855e-05	0.00202573	DOWN
CG14356	FBgn0038207	-2.53792	0.0234464	0.621329	DOWN
Cad88C	FBgn0038247	-1.3225	0.0226427	0.614908	DOWN
CG6125	FBgn0038337	-1.71857	0.0054761	0.246499	DOWN
Zip89B	FBgn0038412	-0.87825	0.00115688	0.0838565	DOWN
pad	FBgn0038418	-0.583808	1.89196e-05	0.00310848	DOWN
CG18622	FBgn0038460	-0.690339	0.0217847	0.604941	DOWN
CG4009	FBgn0038469	-2.76372	0.00355729	0.180762	DOWN
CG7675	FBgn0038610	-1.94433	8.71295e-05	0.0111548	DOWN
CG5892	FBgn0038873	-5.60025	6.84514e-05	0.00924375	DOWN
CG5391	FBgn0038943	-3.78649	0.00110876	0.0816049	DOWN
Cyp6d4	FBgn0039006	-0.628501	0.00468476	0.22528	DOWN
CG17121	FBgn0039043	-0.968725	0.0257858	0.657252	DOWN
CHKov2	FBgn0039328	-0.989735	0.00270832	0.149992	DOWN
Tusp	FBgn0039530	-2.11937	5.18376e-05	0.00709744	DOWN
Obp99b	FBgn0039685	-2.02485	0.00100952	0.0775813	DOWN
CG12567	FBgn0039958	-0.589481	0.000557887	0.0513469	DOWN
CG11382	FBgn0040367	-0.914338	0.0258739	0.657252	DOWN
CG7763	FBgn0040503	-2.52431	0.0318613	0.72929	DOWN
CG15210	FBgn0040850	-1.21774	0.008135	0.335543	DOWN
CG13998	FBgn0040949	-1.39228	0.00818794	0.33632	DOWN
Femcoat	FBgn0041252	-3.02353	2.42059e-12	2.65136e-09	DOWN
yellow-g	FBgn0041709	-2.98486	0.018733	0.556641	DOWN
Ilp7	FBgn0044046	-2.32186	3.95456e-08	1.69496e-05	DOWN
CG12880	FBgn0046258	-1.3911	1.95421e-06	0.000481616	DOWN
CR14033	FBgn0046776	-0.615771	0.0122376	0.443522	DOWN
BG642312	FBgn0047334	-2.04341	1.53378e-05	0.00266087	DOWN
Tret1-1	FBgn0050035	-0.851806	0.0479621	0.887023	DOWN
Vajk4	FBgn0050101	-2.06073	1.10677e-11	1.09105e-08	DOWN
CG30334	FBgn0050334	-1.15069	0.0463749	0.875792	DOWN
Pgant9	FBgn0050463	-0.696057	1.0571e-05	0.00202573	DOWN
PH4alphaPV	FBgn0051015	-1.52499	4.21058e-06	0.0009653	DOWN
Hsp70Bbb	FBgn0051354	-1.75289	0.0287796	0.691161	DOWN
CG31559	FBgn0051559	-4.7203	0.0200567	0.579041	DOWN
CG31661	FBgn0051661	-2.87856	0.00105513	0.0787992	DOWN
CG31926	FBgn0051926	-2.91424	0.000664075	0.058977	DOWN
CG31928	FBgn0051928	-3.49453	1.34739e-15	3.32065e-12	DOWN
CG31974	FBgn0051974	-1.29558	0.000766892	0.0667418	DOWN
CG32137	FBgn0052137	-1.07172	0.0295312	0.696456	DOWN
CG32280	FBgn0052280	-0.740182	0.0200686	0.579041	DOWN
CG32302	FBgn0052302	-3.72589	0.0281759	0.687521	DOWN
CG32436	FBgn0052436	-2.1224	0.000174368	0.0199874	DOWN
Muc12Ea	FBgn0052602	-3.07414	2.95923e-13	5.83442e-10	DOWN
CG32642	FBgn0052642	-3.4894	2.60199e-05	0.00420498	DOWN
Mur11Da	FBgn0052644	-2.94665	0.00602525	0.265165	DOWN
CG32645	FBgn0052645	-2.10766	0.000562534	0.0513469	DOWN
Muc4B	FBgn0052774	-2.66023	0.028863	0.691161	DOWN
CG33080	FBgn0053080	-0.87602	0.0496773	0.900219	DOWN
CG33120	FBgn0053120	-1.34908	0.0418121	0.842912	DOWN
CG33128	FBgn0053128	-4.02357	0.0182767	0.554376	DOWN
CG33223	FBgn0053223	-1.10282	0.0152498	0.50617	DOWN
CG33926	FBgn0053926	-2.18403	2.76418e-07	8.51542e-05	DOWN
CG34141	FBgn0083977	-2.62177	2.64154e-11	2.17002e-08	DOWN
CG34166	FBgn0085195	-2.23434	0.0108431	0.412892	DOWN
CG34221	FBgn0085250	-4.16346	0.0452721	0.865776	DOWN
CG34250	FBgn0085279	-0.672408	0.0392388	0.808247	DOWN
Vml	FBgn0085362	-1.91939	0.000419946	0.0401925	DOWN
Epac	FBgn0085421	-0.565325	0.00662357	0.285132	DOWN
Nox	FBgn0085428	-1.27021	0.0169832	0.536604	DOWN
psd	FBgn0086265	-2.01607	0.000141497	0.0172208	DOWN
Vm26Ac	FBgn0086266	-2.06957	3.27631e-08	1.46809e-05	DOWN
CG42269	FBgn0259164	-2.26055	0.00113737	0.0830533	DOWN
comm3	FBgn0259236	-2.20528	0.00348314	0.178838	DOWN
drd	FBgn0260006	-1.3565	0.0388119	0.805491	DOWN
bond	FBgn0260942	-1.52009	0.000947691	0.0743391	DOWN
GLS	FBgn0261625	-1.0445	1.51768e-08	7.48066e-06	DOWN
Pxt	FBgn0261987	-0.593272	0.0208739	0.59049	DOWN
CG42821	FBgn0262003	-2.93925	0.000337142	0.0346203	DOWN
CG43050	FBgn0262352	-3.37485	8.80594e-09	4.82272e-06	DOWN
CG43064	FBgn0262366	-0.753132	0.00585907	0.26254	DOWN
CG43066	FBgn0262476	-1.51711	0.000396311	0.0390683	DOWN
CG43134	FBgn0262608	-2.34497	2.1187e-12	2.61077e-09	DOWN
CG43135	FBgn0262609	-3.282	8.25481e-05	0.0107074	DOWN
Tmhs	FBgn0262624	-1.00107	0.0178818	0.547451	DOWN
lncRNA:CR43250	FBgn0262895	-0.786484	0.0265792	0.666711	DOWN
CG43366	FBgn0263109	-4.98215	0.00476464	0.228009	DOWN
CG43394	FBgn0263256	-2.01482	0.000140642	0.0172208	DOWN
asRNA:CR43426	FBgn0263345	-1.47929	0.0371185	0.788608	DOWN
l(3)72Dr	FBgn0263608	-3.09798	5.6926e-06	0.00116912	DOWN
lncRNA:CR43834	FBgn0264382	-1.59581	0.012334	0.445381	DOWN
asRNA:CR44062	FBgn0264871	-1.94607	0.0325507	0.733743	DOWN
CG44198	FBgn0265087	-4.79614	0.0016372	0.104802	DOWN
CG18258	FBgn0265267	-3.19954	0.0214428	0.60052	DOWN
lncRNA:CR44288	FBgn0265315	-2.62701	0.00339493	0.176143	DOWN
lncRNA:CR44289	FBgn0265316	-2.90345	8.02217e-09	4.65191e-06	DOWN
lncRNA:CR44472	FBgn0265665	-2.12226	0.00516096	0.239209	DOWN
lncRNA:CR44707	FBgn0265918	-1.74386	0.00211317	0.127022	DOWN
lncRNA:CR44914	FBgn0266219	-1.05008	0.0290768	0.691161	DOWN
lncRNA:CR45018	FBgn0266376	-1.33735	0.0423581	0.847483	DOWN
lncRNA:CR45156	FBgn0266649	-2.73442	2.38345e-07	7.57938e-05	DOWN
lncRNA:CR45453	FBgn0267009	-2.10768	0.0356137	0.772366	DOWN
DIP-lambda	FBgn0267428	-0.669418	0.0392404	0.808247	DOWN
otk2	FBgn0267728	-0.585619	0.0485806	0.890163	DOWN
lncRNA:CR45232	FBgn0267793	-1.73636	0.00982463	0.38433	DOWN
tyn	FBgn0284435	-1.32586	5.34288e-07	0.000150486	DOWN

## Sheet: GO
Category	ONTOLOGY	ID	Description	GeneRatio	BgRatio	pvalue	p.adjust	qvalue	geneID	Count
down	BP	GO:0007304	chorion-containing eggshell formation	31/184	131/12420	4.59821e-29	2.80531e-26	2.64673e-26	Cp16/Cp36/dec-1/ndl/Vm26Aa/Vm26Ab/Vm32E/Cp7Fa/Cp7Fb/Cp7Fc/CG15571/CG15721/CG12716/CG13113/CG12517/CG13299/Cad74A/CG1077/CG4066/CG13998/Femcoat/CG31661/CG31926/Muc12Ea/CG32642/Mur11Da/Muc4B/Vml/psd/Vm26Ac/Pxt	31
down	BP	GO:0030703	eggshell formation	31/184	132/12420	5.93717e-29	2.80531e-26	2.64673e-26	Cp16/Cp36/dec-1/ndl/Vm26Aa/Vm26Ab/Vm32E/Cp7Fa/Cp7Fb/Cp7Fc/CG15571/CG15721/CG12716/CG13113/CG12517/CG13299/Cad74A/CG1077/CG4066/CG13998/Femcoat/CG31661/CG31926/Muc12Ea/CG32642/Mur11Da/Muc4B/Vml/psd/Vm26Ac/Pxt	31
down	BP	GO:0030707	ovarian follicle cell development	32/184	331/12420	1.61313e-17	5.08136e-15	4.79411e-15	Cp16/Cp36/dec-1/ndl/Vm26Aa/Vm26Ab/Tie/Vm32E/Cp7Fa/Cp7Fb/Cp7Fc/CG15571/CG15721/CG12716/CG13113/CG12517/CG13299/Cad74A/CG1077/CG4066/CG13998/Femcoat/CG31661/CG31926/Muc12Ea/CG32642/Mur11Da/Muc4B/Vml/psd/Vm26Ac/Pxt	32
down	BP	GO:0002064	epithelial cell development	33/184	364/12420	3.32943e-17	7.86577e-15	7.42112e-15	Cp16/Cp36/dec-1/ndl/Vm26Aa/Vm26Ab/Tie/Vm32E/Cp7Fa/Cp7Fb/Cp7Fc/CG15571/CG15721/CG12716/CG13113/CG12517/CG13299/Cad74A/CG1077/CG4066/CG13998/Femcoat/CG31661/CG31926/Muc12Ea/CG32642/Mur11Da/Muc4B/Vml/psd/Vm26Ac/Pxt/tyn	33
down	BP	GO:0030855	epithelial cell differentiation	33/184	417/12420	1.88236e-15	3.55766e-13	3.35655e-13	Cp16/Cp36/dec-1/ndl/Vm26Aa/Vm26Ab/Tie/Vm32E/Cp7Fa/Cp7Fb/Cp7Fc/CG15571/CG15721/CG12716/CG13113/CG12517/CG13299/Cad74A/CG1077/CG4066/CG13998/Femcoat/CG31661/CG31926/Muc12Ea/CG32642/Mur11Da/Muc4B/Vml/psd/Vm26Ac/Pxt/tyn	33
down	BP	GO:0045229	external encapsulating structure organization	19/184	158/12420	1.82399e-12	2.76101e-10	2.60493e-10	Cp16/Cp36/dec-1/ndl/Vm26Aa/Vm26Ab/Vm32E/CG15571/CG13113/Cad74A/CG13998/Femcoat/CG31661/CG31926/Muc4B/Vml/psd/Vm26Ac/Pxt	19
down	BP	GO:0010927	cellular component assembly involved in morphogenesis	19/184	159/12420	2.04519e-12	2.76101e-10	2.60493e-10	Cp16/Cp36/dec-1/ndl/Vm26Aa/Vm26Ab/Vm32E/CG15571/CG13113/Cad74A/CG13998/Femcoat/CG31661/CG31926/Muc4B/Vml/psd/Vm26Ac/Pxt	19
down	BP	GO:0007305	vitelline membrane formation involved in chorion-containing eggshell formation	8/184	14/12420	5.54695e-12	5.24187e-10	4.94554e-10	Cp36/Vm26Aa/Vm26Ab/Vm32E/CG13998/Vml/psd/Vm26Ac	8
down	BP	GO:0030704	vitelline membrane formation	8/184	14/12420	5.54695e-12	5.24187e-10	4.94554e-10	Cp36/Vm26Aa/Vm26Ab/Vm32E/CG13998/Vml/psd/Vm26Ac	8
down	BP	GO:0035803	egg coat formation	8/184	14/12420	5.54695e-12	5.24187e-10	4.94554e-10	Cp36/Vm26Aa/Vm26Ab/Vm32E/CG13998/Vml/psd/Vm26Ac	8
down	BP	GO:0085029	extracellular matrix assembly	8/184	23/12420	8.08051e-10	6.94189e-08	6.54947e-08	Cp36/Vm26Aa/Vm26Ab/Vm32E/CG13998/Vml/psd/Vm26Ac	8
down	BP	GO:0007306	eggshell chorion assembly	12/184	95/12420	1.46251e-08	1.15173e-06	1.08662e-06	Cp16/Cp36/dec-1/ndl/CG15571/CG13113/Cad74A/Femcoat/CG31661/CG31926/Muc4B/Pxt	12
down	BP	GO:0030198	extracellular matrix organization	8/184	68/12420	6.8978e-06	0.000501417	0.000473072	Cp36/Vm26Aa/Vm26Ab/Vm32E/CG13998/Vml/psd/Vm26Ac	8
down	BP	GO:0043062	extracellular structure organization	8/184	83/12420	3.04683e-05	0.00205661	0.00194035	Cp36/Vm26Aa/Vm26Ab/Vm32E/CG13998/Vml/psd/Vm26Ac	8
down	BP	GO:0003333	amino acid transmembrane transport	6/184	50/12420	9.01133e-05	0.00567714	0.00535621	Eaat1/CG15279/sbm/CG1698/CG7888/slif	6
down	BP	GO:0006865	amino acid transport	6/184	61/12420	0.000275207	0.0162544	0.0153356	Eaat1/CG15279/sbm/CG1698/CG7888/slif	6
down	BP	GO:0035079	polytene chromosome puffing	3/184	10/12420	0.000355558	0.0197649	0.0186476	Hsp70Ba/Hsp70Bc/Hsp70Bbb	3
down	BP	GO:1903825	organic acid transmembrane transport	6/184	72/12420	0.000677064	0.033675	0.0317714	Eaat1/CG15279/sbm/CG1698/CG7888/slif	6
down	BP	GO:1905039	carboxylic acid transmembrane transport	6/184	72/12420	0.000677064	0.033675	0.0317714	Eaat1/CG15279/sbm/CG1698/CG7888/slif	6
down	BP	GO:0016042	lipid catabolic process	8/184	135/12420	0.000891068	0.042103	0.0397229	Yp1/Yp3/Yp2/CG5966/CG6675/CG9394/CG10163/CG18258	8
down	CC	GO:0042600	egg chorion	36/184	41/12307	3.68319e-62	4.08834e-60	4.03213e-60	Cp15/Cp16/Cp18/Cp19/Cp36/dec-1/Vm32E/Cp7Fa/Cp7Fb/Cp7Fc/Mur2B/CG11381/CG15571/CG15570/CG15721/CG12716/CG12398/CG13113/CG13114/CG12517/CG13084/CG13083/CG13299/CG1077/CG4066/CG4009/CG13998/CG31661/CG31926/CG31928/Muc12Ea/CG32642/Mur11Da/Muc4B/psd/Vm26Ac	36
down	CC	GO:0030312	external encapsulating structure	42/184	306/12307	6.54642e-29	3.63326e-27	3.5833e-27	Cp15/Cp16/Cp18/Cp19/Cp36/dec-1/Vm26Aa/Vm26Ab/Vm34Ca/Vm32E/Cp7Fa/Cp7Fb/Cp7Fc/Mur2B/CG11381/CG15571/CG15570/CG15721/CG12716/CG12398/CG13113/CG13114/CG12517/CG13084/CG13083/Cpr50Cb/CG13299/CG1077/CG4066/CG4009/CG13998/Vajk4/CG31661/CG31926/CG31928/Muc12Ea/CG32642/Mur11Da/Muc4B/Vml/psd/Vm26Ac	42
down	CC	GO:0031012	extracellular matrix	13/184	272/12307	0.000224887	0.00832081	0.00820639	Vm26Aa/Vm26Ab/Vm34Ca/Vm32E/Mur2B/Cpr50Cb/Vajk4/Muc12Ea/Mur11Da/Muc4B/Vml/psd/Vm26Ac	13
down	CC	GO:0005764	lysosome	7/184	111/12307	0.00136881	0.0320121	0.0315719	CG6508/CG17134/dsb/CG31661/CG31926/CG31928/CG33128	7
down	CC	GO:0000323	lytic vacuole	7/184	112/12307	0.00144199	0.0320121	0.0315719	CG6508/CG17134/dsb/CG31661/CG31926/CG31928/CG33128	7
down	MF	GO:0004190	aspartic-type endopeptidase activity	6/182	17/12226	1.08241e-07	1.36383e-05	1.17925e-05	CG6508/CG17134/CG31661/CG31926/CG31928/CG33128	6
down	MF	GO:0070001	aspartic-type peptidase activity	6/182	17/12226	1.08241e-07	1.36383e-05	1.17925e-05	CG6508/CG17134/CG31661/CG31926/CG31928/CG33128	6
down	MF	GO:0004806	triglyceride lipase activity	7/182	60/12226	2.86504e-05	0.00159183	0.00137639	Yp1/Yp3/Yp2/CG5966/CG6675/CG10163/CG18258	7
down	MF	GO:0020037	heme binding	10/182	137/12226	3.74075e-05	0.00159183	0.00137639	Cat/spo/Cyp9b2/Cyp4s3/Cyp4p3/Cyp4aa1/Cyp305a1/CG4009/Cyp6d4/Pxt	10
down	MF	GO:0046906	tetrapyrrole binding	10/182	138/12226	3.98169e-05	0.00159183	0.00137639	Cat/spo/Cyp9b2/Cyp4s3/Cyp4p3/Cyp4aa1/Cyp305a1/CG4009/Cyp6d4/Pxt	10
down	MF	GO:0015179	L-amino acid transmembrane transporter activity	5/182	27/12226	4.2815e-05	0.00159183	0.00137639	Eaat1/CG15279/sbm/CG1698/slif	5
down	MF	GO:0015294	solute:cation symporter activity	6/182	44/12226	4.42174e-05	0.00159183	0.00137639	Eaat1/CG15279/CG1698/DAT/Slc45-1/CG43066	6
down	MF	GO:0015291	secondary active transmembrane transporter activity	9/182	120/12226	7.45533e-05	0.00216483	0.00187185	Eaat1/Nckx30C/CG15279/CG1698/DAT/Slc45-1/CG6928/CG6125/CG43066	9
down	MF	GO:0016298	lipase activity	8/182	94/12226	7.73155e-05	0.00216483	0.00187185	Yp1/Yp3/Yp2/CG5966/CG6675/CG10163/CG7365/CG18258	8
down	MF	GO:0052689	carboxylic ester hydrolase activity	9/182	138/12226	0.000217356	0.0053759	0.00464833	Yp1/Yp3/Yp2/alpha-Est9/CG5966/CG6675/CG10163/CG7365/CG18258	9
down	MF	GO:0015293	symporter activity	6/182	59/12226	0.000234662	0.0053759	0.00464833	Eaat1/CG15279/CG1698/DAT/Slc45-1/CG43066	6
down	MF	GO:0015171	amino acid transmembrane transporter activity	6/182	63/12226	0.000336903	0.00707495	0.00611744	Eaat1/CG15279/sbm/CG1698/CG7888/slif	6
down	MF	GO:0022853	active ion transmembrane transporter activity	9/182	150/12226	0.000403997	0.00783133	0.00677145	Eaat1/Nckx30C/CG15279/CG1698/DAT/Slc45-1/CG6928/CG6125/CG43066	9
down	MF	GO:0005506	iron ion binding	9/182	155/12226	0.000513454	0.00924217	0.00799135	spo/Cyp9b2/Tsf1/Cyp4s3/Cyp4p3/Cyp4aa1/Cyp305a1/Cyp6d4/PH4alphaPV	9
down	MF	GO:0044183	protein folding chaperone	4/182	31/12226	0.00109179	0.018342	0.0158596	Hsp23/Hsp70Ba/Hsp70Bc/Hsp70Bbb	4
down	MF	GO:0005201	extracellular matrix structural constituent	4/182	33/12226	0.00138737	0.021851	0.0188937	Mur2B/Muc12Ea/Mur11Da/Muc4B	4
down	MF	GO:0004601	peroxidase activity	4/182	35/12226	0.00173464	0.0257135	0.0222335	Cat/GstT4/CG4009/Pxt	4
down	MF	GO:0015318	inorganic molecular entity transmembrane transporter activity	15/182	439/12226	0.00235182	0.0313293	0.0270893	bib/Drip/Eaat1/Nckx30C/CG15279/Ir7c/CG1698/DAT/Ir56b/Best2/Slc45-1/CG6928/CG6125/Zip89B/CG43066	15
down	MF	GO:0016684	oxidoreductase activity, acting on peroxide as acceptor	4/182	38/12226	0.00236213	0.0313293	0.0270893	Cat/GstT4/CG4009/Pxt	4
down	MF	GO:0031072	heat shock protein binding	4/182	40/12226	0.00285783	0.0360087	0.0311353	Hsp70Ba/Hsp70Bc/CG15120/Hsp70Bbb	4
down	MF	GO:0051787	misfolded protein binding	3/182	20/12226	0.00306967	0.036836	0.0318507	Hsp70Ba/Hsp70Bc/Hsp70Bbb	3
down	MF	GO:0005416	amino acid:cation symporter activity	3/182	21/12226	0.00354241	0.0394536	0.034114	Eaat1/CG15279/CG1698	3
down	MF	GO:0005342	organic acid transmembrane transporter activity	6/182	100/12226	0.00376095	0.0394536	0.034114	Eaat1/CG15279/sbm/CG1698/CG7888/slif	6
down	MF	GO:0046943	carboxylic acid transmembrane transporter activity	6/182	100/12226	0.00376095	0.0394536	0.034114	Eaat1/CG15279/sbm/CG1698/CG7888/slif	6
down	MF	GO:0016705	oxidoreductase activity, acting on paired donors, with incorporation or reduction of molecular oxygen	8/182	170/12226	0.00391405	0.0394536	0.034114	spo/Cyp9b2/Cyp4s3/Cyp4p3/Cyp4aa1/Cyp305a1/Cyp6d4/PH4alphaPV	8
up	BP	GO:0030239	myofibril assembly	13/149	49/12420	1.13725e-14	5.39058e-12	4.93808e-12	Mlc2/Prm/Tm2/up/bt/Mlp84B/Zasp66/sals/Unc-89/sls/Mhc/tn/wupA	13
up	BP	GO:0055002	striated muscle cell development	13/149	49/12420	1.13725e-14	5.39058e-12	4.93808e-12	Mlc2/Prm/Tm2/up/bt/Mlp84B/Zasp66/sals/Unc-89/sls/Mhc/tn/wupA	13
up	BP	GO:0003012	muscle system process	11/149	37/12420	3.3395e-13	9.30976e-11	8.52826e-11	Ca-alpha1D/Mlc1/Mlc2/Tm2/up/CG4928/Neurochondrin/Unc-89/Mhc/tn/wupA	11
up	BP	GO:0055001	muscle cell development	13/149	63/12420	3.92817e-13	9.30976e-11	8.52826e-11	Mlc2/Prm/Tm2/up/bt/Mlp84B/Zasp66/sals/Unc-89/sls/Mhc/tn/wupA	13
up	BP	GO:0051146	striated muscle cell differentiation	14/149	87/12420	1.76027e-12	3.33746e-10	3.0573e-10	Mlc2/Mp20/Prm/Tm2/up/bt/Mlp84B/Zasp66/sals/Unc-89/sls/Mhc/tn/wupA	14
up	BP	GO:0031032	actomyosin structure organization	14/149	102/12420	1.65978e-11	2.62246e-09	2.40232e-09	Mlc2/Prm/Tm2/up/bt/Mlp84B/Zasp66/CG5023/sals/Unc-89/sls/Mhc/tn/wupA	14
up	BP	GO:0006936	muscle contraction	9/149	28/12420	2.29596e-11	3.10938e-09	2.84837e-09	Ca-alpha1D/Mlc1/Tm2/up/CG4928/Unc-89/Mhc/tn/wupA	9
up	BP	GO:0042692	muscle cell differentiation	14/149	110/12420	4.72522e-11	5.59938e-09	5.12935e-09	Mlc2/Mp20/Prm/Tm2/up/bt/Mlp84B/Zasp66/sals/Unc-89/sls/Mhc/tn/wupA	14
up	BP	GO:0045214	sarcomere organization	9/149	37/12420	3.77276e-10	3.97397e-08	3.64038e-08	Tm2/up/bt/Mlp84B/sals/Unc-89/sls/Mhc/wupA	9
up	BP	GO:0061061	muscle structure development	16/149	225/12420	1.14699e-08	1.08735e-06	9.96074e-07	Mlc2/Mp20/Prm/Tm2/up/bt/Mlp84B/Zasp66/sals/Unc-89/sls/CG43897/Mhc/tn/ap/wupA	16
up	BP	GO:0010927	cellular component assembly involved in morphogenesis	13/149	159/12420	5.64963e-08	4.86896e-06	4.46024e-06	Mlc2/Prm/Tm2/up/bt/Mlp84B/Zasp66/sals/Unc-89/sls/Mhc/tn/wupA	13
up	BP	GO:0030036	actin cytoskeleton organization	17/149	316/12420	2.34646e-07	1.8537e-05	1.6981e-05	Mlc2/Prm/Tm2/up/bt/Mlp84B/Zasp66/CG5023/CG1674/sals/Unc-89/sls/CG33521/CG43897/Mhc/tn/wupA	17
up	BP	GO:0007498	mesoderm development	10/149	98/12420	2.59188e-07	1.89008e-05	1.73142e-05	Mlc1/Prm/up/bt/fiz/Zasp66/meso18E/sls/CG43897/CG44245	10
up	BP	GO:0030029	actin filament-based process	17/149	330/12420	4.33037e-07	2.93228e-05	2.68613e-05	Mlc2/Prm/Tm2/up/bt/Mlp84B/Zasp66/CG5023/CG1674/sals/Unc-89/sls/CG33521/CG43897/Mhc/tn/wupA	17
up	BP	GO:0070588	calcium ion transmembrane transport	7/149	44/12420	8.20572e-07	5.18602e-05	4.75068e-05	Ca-alpha1D/Trpgamma/Rgk3/stj/Ca-Ma2d/Stacl/Ca-alpha1T	7
up	BP	GO:0006816	calcium ion transport	8/149	67/12420	1.27434e-06	7.55046e-05	6.91664e-05	Ca-alpha1D/Trpgamma/GluRIIE/Rgk3/stj/Ca-Ma2d/Stacl/Ca-alpha1T	8
up	BP	GO:0097435	supramolecular fiber organization	15/149	283/12420	1.51324e-06	8.43852e-05	7.73016e-05	Mlc2/Prm/Tm2/up/bt/Pxn/Mlp84B/Zasp66/CG1674/sals/Unc-89/sls/Mhc/tn/wupA	15
up	BP	GO:0030001	metal ion transport	14/149	252/12420	1.98485e-06	0.000104535	9.57603e-05	Ca-alpha1D/Shaw/CG4928/Trpgamma/List/Smvt/GluRIIE/NKCC/CG34396/Rgk3/stj/Ca-Ma2d/Stacl/Ca-alpha1T	14
up	BP	GO:0140694	non-membrane-bounded organelle assembly	13/149	226/12420	3.19823e-06	0.000159575	0.000146179	Mlc2/Prm/Tm2/up/bt/Mlp84B/Zasp66/sals/Unc-89/sls/Mhc/tn/wupA	13
up	BP	GO:0098660	inorganic ion transmembrane transport	14/149	274/12420	5.26773e-06	0.000249691	0.000228731	Ca-alpha1D/Shaw/NaPi-T/Trpgamma/List/NKCC/CG34396/Rgk3/OtopLa/stj/Ca-Ma2d/Stacl/Ca-alpha1T/Vha68-1	14
up	BP	GO:0098662	inorganic cation transmembrane transport	13/149	242/12420	6.76211e-06	0.000305261	0.000279636	Ca-alpha1D/Shaw/Trpgamma/List/NKCC/CG34396/Rgk3/OtopLa/stj/Ca-Ma2d/Stacl/Ca-alpha1T/Vha68-1	13
up	BP	GO:0006812	cation transport	16/149	369/12420	8.92444e-06	0.000384562	0.00035228	Ca-alpha1D/Shaw/CG4928/Trpgamma/List/Smvt/GluRIIE/NKCC/CG34396/Rgk3/OtopLa/stj/Ca-Ma2d/Stacl/Ca-alpha1T/Vha68-1	16
up	BP	GO:0098655	cation transmembrane transport	13/149	266/12420	1.86235e-05	0.00076761	0.000703174	Ca-alpha1D/Shaw/Trpgamma/List/NKCC/CG34396/Rgk3/OtopLa/stj/Ca-Ma2d/Stacl/Ca-alpha1T/Vha68-1	13
up	BP	GO:0034220	ion transmembrane transport	14/149	341/12420	6.05604e-05	0.00239214	0.00219133	Ca-alpha1D/Shaw/NaPi-T/Trpgamma/List/NKCC/CG34396/Rgk3/OtopLa/stj/Ca-Ma2d/Stacl/Ca-alpha1T/Vha68-1	14
up	BP	GO:1901019	regulation of calcium ion transmembrane transporter activity	3/149	10/12420	0.000190898	0.00723886	0.0066312	Rgk3/stj/Stacl	3
up	BP	GO:0070925	organelle assembly	15/149	430/12420	0.000202515	0.007384	0.00676416	Mlc2/Prm/Tm2/up/bt/Mlp84B/CG8800/Oseg2/Zasp66/sals/Unc-89/sls/Mhc/tn/wupA	15
up	BP	GO:1903169	regulation of calcium ion transmembrane transport	3/149	11/12420	0.000260179	0.00913517	0.00836833	Rgk3/stj/Stacl	3
up	BP	GO:0060025	regulation of synaptic activity	3/149	16/12420	0.000844978	0.0286085	0.026207	clumsy/CG11155/GluRIIE	3
up	BP	GO:0007527	adult somatic muscle development	3/149	18/12420	0.00120979	0.0382294	0.0350202	Unc-89/Mhc/wupA	3
up	BP	GO:0070593	dendrite self-avoidance	3/149	18/12420	0.00120979	0.0382294	0.0350202	tutl/bdl/esn	3
up	CC	GO:0043292	contractile fiber	18/135	75/12307	9.32431e-20	1.56648e-17	1.27596e-17	Mlc1/Mlc2/Prm/up/bt/Mlp84B/CG4928/Zasp66/Mf/CG1674/sals/zormin/Unc-89/sls/CG43897/Mhc/tn/wupA	18
up	CC	GO:0030016	myofibril	16/135	70/12307	2.66042e-17	2.23475e-15	1.82028e-15	Mlc2/Prm/up/bt/Mlp84B/Zasp66/Mf/CG1674/sals/zormin/Unc-89/sls/CG43897/Mhc/tn/wupA	16
up	CC	GO:0030017	sarcomere	15/135	66/12307	3.02508e-16	1.69405e-14	1.37986e-14	Prm/up/bt/Mlp84B/Zasp66/Mf/CG1674/sals/zormin/Unc-89/sls/CG43897/Mhc/tn/wupA	15
up	CC	GO:0099512	supramolecular fiber	21/135	210/12307	1.03138e-14	4.3318e-13	3.52841e-13	Mlc1/Mlc2/Prm/Tm2/up/bt/Mlp84B/CG4928/CG11125/Zasp66/Mf/CG1674/Kif3C/sals/zormin/Unc-89/sls/CG43897/Mhc/tn/wupA	21
up	CC	GO:0099081	supramolecular polymer	21/135	213/12307	1.3728e-14	4.61262e-13	3.75715e-13	Mlc1/Mlc2/Prm/Tm2/up/bt/Mlp84B/CG4928/CG11125/Zasp66/Mf/CG1674/Kif3C/sals/zormin/Unc-89/sls/CG43897/Mhc/tn/wupA	21
up	CC	GO:0036379	myofilament	7/135	12/12307	1.23654e-11	3.46232e-10	2.82018e-10	Prm/up/Mf/sals/sls/Mhc/wupA	7
up	CC	GO:0099080	supramolecular complex	21/135	351/12307	2.13503e-10	5.12408e-09	4.17375e-09	Mlc1/Mlc2/Prm/Tm2/up/bt/Mlp84B/CG4928/CG11125/Zasp66/Mf/CG1674/Kif3C/sals/zormin/Unc-89/sls/CG43897/Mhc/tn/wupA	21
up	CC	GO:0015629	actin cytoskeleton	12/135	124/12307	1.03816e-08	2.18014e-07	1.7758e-07	Mlc1/Mlc2/Prm/Tm2/up/Mlp84B/Zasp66/CG1674/sals/CG43897/Mhc/wupA	12
up	CC	GO:0030018	Z disc	8/135	47/12307	3.73391e-08	6.96997e-07	5.67729e-07	bt/Mlp84B/Zasp66/CG1674/zormin/sls/CG43897/tn	8
up	CC	GO:0031674	I band	8/135	48/12307	4.43964e-08	7.4586e-07	6.0753e-07	bt/Mlp84B/Zasp66/CG1674/zormin/sls/CG43897/tn	8
up	CC	GO:0031672	A band	5/135	22/12307	3.34225e-06	5.10452e-05	4.15782e-05	Prm/Mf/zormin/Unc-89/Mhc	5
up	CC	GO:0016459	myosin complex	4/135	23/12307	0.000104293	0.0014601	0.0011893	Mlc1/Mlc2/Prm/Mhc	4
up	CC	GO:0034702	ion channel complex	6/135	70/12307	0.000114916	0.00148506	0.00120964	Ca-alpha1D/Shaw/Trpgamma/GluRIIE/Ca-Ma2d/Ca-alpha1T	6
up	CC	GO:0034703	cation channel complex	5/135	52/12307	0.000253387	0.00304064	0.00247671	Ca-alpha1D/Shaw/Trpgamma/Ca-Ma2d/Ca-alpha1T	5
up	CC	GO:0031430	M band	3/135	15/12307	0.000533286	0.0055995	0.004561	Prm/zormin/Unc-89	3
up	CC	GO:0034704	calcium channel complex	3/135	15/12307	0.000533286	0.0055995	0.004561	Ca-alpha1D/Ca-Ma2d/Ca-alpha1T	3
up	CC	GO:0043005	neuron projection	14/135	472/12307	0.000670554	0.00662665	0.00539765	Shaw/tutl/Ptth/NetB/bdl/Trpgamma/CG13506/Neurochondrin/Nrx-1/Kif3C/RIC-3/DIP-alpha/Pdfr/Ca-alpha1T	14
up	CC	GO:0097060	synaptic membrane	5/135	71/12307	0.00107504	0.0100337	0.00817282	clumsy/Nrx-1/CG11155/Nlg1/GluRIIE	5
up	CC	GO:0098590	plasma membrane region	11/135	343/12307	0.00138183	0.0122183	0.00995224	Ca-alpha1D/Shaw/clumsy/Oatp58Dc/PGRP-LC/Nrx-1/sosie/CG11155/Nlg1/GluRIIE/DIP-alpha	11
up	CC	GO:0043025	neuronal cell body	7/135	158/12307	0.00176648	0.0148384	0.0120864	Shaw/NetB/Trpgamma/CG13506/Neurochondrin/RIC-3/Pdfr	7
up	CC	GO:0045211	postsynaptic membrane	4/135	49/12307	0.00200205	0.0160164	0.013046	clumsy/CG11155/Nlg1/GluRIIE	4
up	CC	GO:0044297	cell body	7/135	170/12307	0.00267237	0.0204072	0.0166224	Shaw/NetB/Trpgamma/CG13506/Neurochondrin/RIC-3/Pdfr	7
up	CC	GO:0031941	filamentous actin	2/135	10/12307	0.00507377	0.0370606	0.0301872	Zasp66/CG43897	2
up	CC	GO:1902495	transmembrane transporter complex	6/135	146/12307	0.00540159	0.0372111	0.0303098	Ca-alpha1D/Shaw/Trpgamma/GluRIIE/Ca-Ma2d/Ca-alpha1T	6
up	CC	GO:0005884	actin filament	3/135	33/12307	0.00553737	0.0372111	0.0303098	Tm2/Zasp66/CG43897	3
up	CC	GO:0001725	stress fiber	2/135	12/12307	0.00733545	0.0440127	0.0358499	Zasp66/CG43897	2
up	CC	GO:0042641	actomyosin	2/135	12/12307	0.00733545	0.0440127	0.0358499	Zasp66/CG43897	2
up	CC	GO:0097517	contractile actin filament bundle	2/135	12/12307	0.00733545	0.0440127	0.0358499	Zasp66/CG43897	2
up	CC	GO:1990351	transporter complex	6/135	157/12307	0.00763483	0.0442294	0.0360264	Ca-alpha1D/Shaw/Trpgamma/GluRIIE/Ca-Ma2d/Ca-alpha1T	6
up	CC	GO:0098797	plasma membrane protein complex	6/135	159/12307	0.00810315	0.0453777	0.0369618	Ca-alpha1D/Shaw/Syn1/GluRIIE/Ca-Ma2d/Ca-alpha1T	6
up	MF	GO:0008092	cytoskeletal protein binding	17/131	322/12226	5.72263e-08	7.18177e-06	5.97158e-06	Mlc1/Mlc2/Tm2/up/CG8800/Zasp66/CG14079/CG5023/CG1674/Kif3C/sals/zormin/Unc-89/sls/CG43897/Mhc/wupA	17
up	MF	GO:0003779	actin binding	11/131	120/12226	6.03511e-08	7.18177e-06	5.97158e-06	Tm2/Zasp66/CG5023/CG1674/sals/zormin/Unc-89/sls/CG43897/Mhc/wupA	11
up	MF	GO:0008307	structural constituent of muscle	5/131	15/12226	3.60464e-07	2.85968e-05	2.3778e-05	bt/Mlp84B/Syn1/sls/Mhc	5
up	MF	GO:0005261	cation channel activity	11/131	170/12226	2.04027e-06	0.000121396	0.00010094	Ca-alpha1D/Shaw/clumsy/Trpgamma/CG11155/GluRIIE/CG34396/OtopLa/stj/Ca-Ma2d/Ca-alpha1T	11
up	MF	GO:0015075	ion transmembrane transporter activity	18/131	493/12226	5.05725e-06	0.000240725	0.000200161	Ca-alpha1D/Shaw/NaPi-T/clumsy/Oatp33Eb/Trpgamma/List/Oatp58Dc/CG9702/CG11155/GluRIIE/NKCC/CG34396/OtopLa/stj/Ca-Ma2d/Ca-alpha1T/Vha68-1	18
up	MF	GO:0046873	metal ion transmembrane transporter activity	11/131	193/12226	6.96449e-06	0.000264522	0.000219947	Ca-alpha1D/Shaw/clumsy/Trpgamma/CG11155/GluRIIE/NKCC/CG34396/stj/Ca-Ma2d/Ca-alpha1T	11
up	MF	GO:0022890	inorganic cation transmembrane transporter activity	14/131	319/12226	7.97961e-06	0.000264522	0.000219947	Ca-alpha1D/Shaw/clumsy/Trpgamma/List/CG11155/GluRIIE/NKCC/CG34396/OtopLa/stj/Ca-Ma2d/Ca-alpha1T/Vha68-1	14
up	MF	GO:0005262	calcium channel activity	6/131	46/12226	8.89149e-06	0.000264522	0.000219947	Ca-alpha1D/Trpgamma/GluRIIE/stj/Ca-Ma2d/Ca-alpha1T	6
up	MF	GO:0022843	voltage-gated cation channel activity	5/131	30/12226	1.5035e-05	0.000392105	0.000326032	Ca-alpha1D/Shaw/stj/Ca-Ma2d/Ca-alpha1T	5
up	MF	GO:0008324	cation transmembrane transporter activity	14/131	341/12226	1.6948e-05	0.000392105	0.000326032	Ca-alpha1D/Shaw/clumsy/Trpgamma/List/CG11155/GluRIIE/NKCC/CG34396/OtopLa/stj/Ca-Ma2d/Ca-alpha1T/Vha68-1	14
up	MF	GO:0015318	inorganic molecular entity transmembrane transporter activity	16/131	439/12226	1.81225e-05	0.000392105	0.000326032	Ca-alpha1D/Shaw/NaPi-T/clumsy/Trpgamma/List/CG9702/CG11155/GluRIIE/NKCC/CG34396/OtopLa/stj/Ca-Ma2d/Ca-alpha1T/Vha68-1	16
up	MF	GO:0015085	calcium ion transmembrane transporter activity	6/131	58/12226	3.45885e-05	0.000686006	0.000570407	Ca-alpha1D/Trpgamma/GluRIIE/stj/Ca-Ma2d/Ca-alpha1T	6
up	MF	GO:0005244	voltage-gated ion channel activity	5/131	38/12226	4.94426e-05	0.000840525	0.000698888	Ca-alpha1D/Shaw/stj/Ca-Ma2d/Ca-alpha1T	5
up	MF	GO:0022832	voltage-gated channel activity	5/131	38/12226	4.94426e-05	0.000840525	0.000698888	Ca-alpha1D/Shaw/stj/Ca-Ma2d/Ca-alpha1T	5
up	MF	GO:0005216	ion channel activity	11/131	257/12226	9.80349e-05	0.00155549	0.00129337	Ca-alpha1D/Shaw/clumsy/Trpgamma/CG11155/GluRIIE/CG34396/OtopLa/stj/Ca-Ma2d/Ca-alpha1T	11
up	MF	GO:0015267	channel activity	11/131	272/12226	0.000161708	0.00226392	0.00188242	Ca-alpha1D/Shaw/clumsy/Trpgamma/CG11155/GluRIIE/CG34396/OtopLa/stj/Ca-Ma2d/Ca-alpha1T	11
up	MF	GO:0022803	passive transmembrane transporter activity	11/131	272/12226	0.000161708	0.00226392	0.00188242	Ca-alpha1D/Shaw/clumsy/Trpgamma/CG11155/GluRIIE/CG34396/OtopLa/stj/Ca-Ma2d/Ca-alpha1T	11
up	MF	GO:0022836	gated channel activity	9/131	190/12226	0.000202619	0.00267908	0.00222763	Ca-alpha1D/Shaw/clumsy/Trpgamma/CG11155/GluRIIE/stj/Ca-Ma2d/Ca-alpha1T	9
up	MF	GO:0015079	potassium ion transmembrane transporter activity	5/131	55/12226	0.000296251	0.00371093	0.0030856	Shaw/clumsy/CG11155/NKCC/CG34396	5
up	MF	GO:0005267	potassium channel activity	4/131	37/12226	0.000632193	0.00752309	0.00625538	Shaw/clumsy/CG11155/CG34396	4
up	MF	GO:0004970	ionotropic glutamate receptor activity	3/131	21/12226	0.0013884	0.0157352	0.0130837	clumsy/CG11155/GluRIIE	3
up	MF	GO:0015291	secondary active transmembrane transporter activity	6/131	120/12226	0.00181875	0.0196755	0.01636	Oatp33Eb/List/Oatp58Dc/CG9702/Smvt/NKCC	6
up	MF	GO:0008066	glutamate receptor activity	3/131	24/12226	0.00206393	0.0213571	0.0177583	clumsy/CG11155/GluRIIE	3

## Sheet: KEGG
Category	Description	BgRatio	pvalue	p.adjust	qvalue	Count	SYMBOL
down	Lysosome	122/3262	1.16537e-05	0.000477803	0.000453882	8	CG17134/Tsp42Ea/CG31661/CG31926/CG31928/CG33128/CG6508/CG8646
down	Autophagy - animal	99/3262	2.7731e-05	0.000568485	0.000540024	7	CG17134/CG31661/CG31926/CG31928/CG33128/CG6508/Atg18b
down	Longevity regulating pathway - multiple species	55/3262	0.000137902	0.00188466	0.00179031	5	Ilp7/Hsp70Ba/Hsp70Bbb/Hsp70Bc/Cat
down	Protein processing in endoplasmic reticulum	135/3262	0.00803759	0.0823853	0.0782607	5	Hsp70Ba/Hsp70Bbb/Hsp70Bc/CG6766/wbl
up	Biosynthesis of cofactors	139/3262	0.00742528	0.123262	0.111853	4	CG14212/CG15547/Alp2/Ugt35B1
up	Starch and sucrose metabolism	32/3262	0.0143694	0.123262	0.111853	2	Tps1/CG5177
up	Purine metabolism	92/3262	0.0151648	0.123262	0.111853	3	CG15547/CG30016/Uro
up	Drug metabolism - other enzymes	96/3262	0.0170017	0.123262	0.111853	3	CG15547/GstE10/Ugt35B1
